# Supplementary material for: Immediate Effects of Transcutaneous Spinal Cord Stimulation on Motor Function in Chronic, Sensorimotor Incomplete Spinal Cord Injury
Source: J Clin Med. 2020 Nov 2;9(11):3541. doi: 10.3390/jcm9113541 (PMC7694146; doi:10.3390/jcm9113541)
Supplement: Supplementary file 1 [file jcm-09-03541-s001.zip]

Archive with 3 entries (3 files):
- Table S1 done.docx
- Table S2 done.docx
- Table S3 done.docx
